# Supplementary material for: The serum IgG antibody level as a biomarker for clinical outcome in patients with cerebral sparganosis after treatment
Source: Front Immunol. 2023 Mar 27;14:1158635. doi: 10.3389/fimmu.2023.1158635 (PMC10083495; doi:10.3389/fimmu.2023.1158635)
Supplement: Supplementary File 1 — . [file Table_1.xls]

## Sheet: Sheet1
Table S1: Baseline Characteristics and prognosis in patients with different treatments.
patient (Praziquantel) n=52	1	2	3	4	5	6	7	8	9	10	11	12	13	14	15	16	17	18	19	20	21	22	23	24	25	26	27	28	29	30	31	32	33	34	35	36	37	38	39	40	41	42	43	44	45	46	47	48	49
sex	f	m	m	m	m	f	m	m	m	m	f	f	m	f	m	m	f	f	m	m	f	m	m	f	m	f	f	m	f	f	f	f	f	m	m	f	m	m	m	m	m	f	m	f	f	f	f	f	m
age (year)	30	53	63	8	12	37	29	52	24	37	56	16	17	52	40	63	33	16	12	16	16	17	11	7	20	46	15	57	40	17	48	45	37	19	16	18	37	44	17	22	14	36	64	41	17	18	30	39	16
Disease duration (months)	0.67	24	0.5	0.33	0.17	6	0.5	12	6	0.67	12	12	12	0.1	3	24	3	2	8	24	12	36	24	36	12	4	6	2	3	60	12	2	3	3	0.67	5	84	12	0.25	84	1	13	48	84	1	1	2	3	12
epidemiological history	Y	Y	N	N	Y	N	N	Y	N	N	N	N	Y	N	Y	Y	Y	Y	N	Y	N	N	Y	N	Y	N	N	N	N	N	N	N	N	Y	N	Y	N	N	N	Y	N	Y	N	N	N	N	N	N	N
seizure	N	Y	N	N	N	N	Y	Y	N	N	N	N	Y	Y	Y	N	Y	N	Y	Y	N	Y	Y	Y	Y	N	Y	Y	Y	Y	Y	N	Y	Y	N	N	Y	N	Y	Y	Y	Y	Y	Y	N	Y	Y	N	Y
hemiparesis	N	Y	Y	Y	N	N	N	N	N	Y	N	Y	N	N	N	Y	N	N	Y	N	Y	N	N	N	Y	Y	N	Y	N	N	N	Y	N	N	Y	N	N	Y	N	Y	N	Y	N	Y	Y	N	N	N	N
headache	Y	Y	Y	N	Y	Y	N	Y	N	N	Y	N	N	N	N	Y	N	N	Y	N	N	N	N	N	Y	N	N	N	Y	N	N	Y	N	Y	N	N	N	N	Y	Y	N	N	N	N	Y	N	N	Y	N
Vertigo	N	N	N	N	Y	N	N	N	Y	Y	Y	Y	N	N	N	N	N	N	N	N	Y	N	N	N	N	N	N	N	N	N	N	N	Y	N	N	N	N	N	N	N	N	N	N	N	N	N	N	Y	N
Vomit	N	N	N	N	Y	N	N	N	N	N	Y	N	N	N	N	N	N	N	N	N	N	N	N	N	N	N	N	N	N	N	N	N	N	N	N	N	N	N	N	N	N	N	N	N	Y	N	N	N	N
leision location	temporal	basal ganglia	parietal	parietal	frontal-parietal	temporal	parietal	parietal	Cerebellar hemisphere	parietal-occipital	Cerebellar hemisphere	temporal	temporal	frontal	frontal-parietal	parietal	temporal-parietal	brainstem	basal ganglia	frontal-parietal	basal ganglia	frontal	parietal	occipital	parietal	thalamus	parietal	parietal	frontal	frontal-parietal	parietal	thalamus	temporal	frontal-parietal	temporal-parietal	temporal	temporal-parietal	basal ganglia	frontal-parietal	frontal-parietal	frontal	parietal	basal ganglia	centrum semiovale	basal ganglia	frontal	temporal	frontal	frontal-parietal
CSF immunopositivity	+	+	+	+	+	NT	+	+	+	+	NT	+	+	+	+	+	+	+	+	+	+	+	+	+	+	+	+	+	+	+	+	+	-	+	+	+	+	+	+	+	+	+	+	+	+	+	NT	+	+
Raw OD value	1.139	2.119	1.151	1.02	0.674	2.427	1.959	1.178	0.759	0.893	0.698	1.261	0.759	0.399	0.62	0.971	1.02	0.694	2.432	1.401	0.416	2.003	0.672	0.8	0.917	1.508	0.792	0.344	1.83	0.892	0.703	1.355	2.11	1.413	0.843	0.915	0.827	1.899	0.861	0.603	0.856	0.792	0.96	0.698	0.997	1.552	0.658	2.003	0.534
Index value (OD/COV)	5.42381	10.0905	5.48095	4.85714	3.20952	11.5571	9.32857	5.60952	3.61429	4.25238	3.32381	6.00476	3.61429	1.9	2.95238	4.62381	4.85714	3.30476	11.581	6.67143	1.98095	9.5381	3.2	3.80952	4.36667	7.18095	3.77143	1.6381	8.71429	4.24762	3.34762	6.45238	10.0476	6.72857	4.01429	4.35714	3.9381	9.04286	4.1	2.87143	4.07619	3.77143	4.57143	3.32381	4.74762	7.39048	3.13333	9.5381	2.54286
Prognosis
With clinical symptoms	N	N	N	N	N	N	N	N	N	N	N	N	N	N	N	N	N	Y	Y	Y	Y	Y	Y	Y	N	Y	N	N	N	Y	Y	Y	N	N	N	N	Y	Y	N	Y	N	Y	Y	Y	Y	Y	Y	N	Y
seizure	N	N	N	N	N	N	N	N	N	N	N	N	N	N	N	N	N	N	N	Y	N	Y	Y	Y	N	N	N	N	N	Y	Y	N	N	N	N	N	Y	N	N	N	N	N	Y	Y	N	Y	Y	N	Y
Active leisions	N	N	N	N	N	N	N	N	N	N	N	N	N	N	N	N	N	N	N	N	N	N	N	N	Y	N	N	N	Y	N	N	N	N	Y	Y	Y	Y	Y	N	N	N	Y	Y	Y	Y	Y	Y	Y	Y
Raw OD value	0.016	0.101	0.012	0.19	0.053	0.017	0.183	0.014	0.121	0.131	0.099	0.125	0.064	0.021	0.133	0.107	0.189	0.289	0.199	0.221	0.208	0.294	0.212	0.016	0.235	0.184	0.02	0.269	0.364	0.077	0.153	0.092	0.301	0.32	0.001	0.289	0.276	0.124	0.277	0.103	0.244	0.304	0.847	0.699	0.879	1.05	0.581	1.005	0.513
Index value (OD/COV)	0.0761905	0.480952	0.0571429	0.904762	0.252381	0.0809524	0.871429	0.0666667	0.57619	0.62381	0.471429	0.595238	0.304762	0.1	0.633333	0.509524	0.9	1.37619	0.947619	1.05238	0.990476	1.4	1.00952	0.0761905	1.11905	0.87619	0.0952381	1.28095	1.73333	0.366667	0.728571	0.438095	1.43333	1.52381	0.0047619	1.37619	1.31429	0.590476	1.31905	0.490476	1.1619	1.44762	4.03333	3.32857	4.18571	5	2.76667	4.78571	2.44286
patient (surgery) n=35	53	54	55	56	57	58	59	60	61	62	63	64	65	66	67	68	69	70	71	72	73	74	75	76	77	78	79	80	81	82	83	84	85	86	87	results
sex	m	m	m	m	m	m	m	m	m	m	m	f	f	f	m	m	f	m	m	m	m	m	f	m	f	f	m	m	m	f	m	f	m	m	m	26/35
age (year)	20	37	37	19	10	40	16	33	27	60	13	14	19	18	10	7	9	16	16	34	40	13	21	57	12	17	8	38	63	18	7	19	15	10	28	23.4571
Disease duration (months)	2	1	23	72	36	0.25	24	192	144	360	36	18	12	48	2	48	2	0.6	36	24	16	3	60	2	24	96	7	1	120	36	7	24	24	36	60	45.6243
epidemiological history	N	N	N	N	N	Y	Y	Y	N	Y	Y	N	N	N	N	N	N	Y	Y	N	N	N	N	Y	N	N	N	N	N	Y	N	N	N	N	N	9/35
seizure	Y	Y	Y	Y	Y	Y	N	Y	Y	Y	Y	Y	Y	Y	Y	Y	Y	Y	Y	Y	Y	Y	Y	Y	Y	Y	Y	Y	Y	Y	Y	Y	Y	Y	Y	34/35
hemiparesis	Y	N	N	N	N	N	Y	N	N	N	N	N	N	N	N	N	N	N	Y	Y	Y	N	N	Y	N	N	N	N	Y	N	Y	N	N	N	N	8/35
headache	N	N	N	Y	N	N	N	N	N	N	N	N	N	N	N	N	N	N	N	N	N	N	N	N	Y	Y	Y	N	N	N	N	N	N	N	N	4/35
Vertigo	N	N	N	N	N	N	N	N	N	N	N	N	N	N	N	N	Y	N	N	N	N	N	N	N	N	N	N	N	N	N	N	N	N	N	N	1/35
Vomit	N	N	N	N	N	N	N	N	N	N	N	N	N	N	N	N	Y	N	N	N	N	N	N	N	Y	N	N	N	N	N	N	N	N	N	N	2/35
leision location	parietal	frontal	frontal	temporal	temporal	parietal	frontal	frontal	temporal	frontal-parietal	occipital	parital	frontal-parietal	frontal-parietal	parital	occipital	frontal-parietal	frontal	parital	parital	frontal	frontal-parietal	frontal	parital	temporal	temporal	frontal	temporal	frontal-parietal	frontal	parietal	frontal	parietal	frontal	parietal-occipital	35/35
CSF immunopositivity	NT	+	+	+	+	+	+	+	+	+	+	NT	NT	NT	+	+	NT	NT	+	+	+	NT	+	+	+	+	+	NT	+	+	NT	+	NT	+	+	25/25
Raw OD value	0.434	0.697	0.471	0.403	1.007	0.952	0.989	0.821	1.984	0.794	1.329	0.589	1.01	0.53	0.928	0.437	0.502	2.13	1.134	0.801	1.003	1.656	0.577	0.349	0.983	0.603	0.371	1.503	0.964	1.207	0.561	0.553	0.498	0.503	2.21	0.801 (0.503, 1.010)
Index value (OD/COV)	2.06667	3.31905	2.24286	1.91905	4.79524	4.53333	4.70952	3.90952	9.44762	3.78095	6.32857	2.80476	4.80952	2.52381	4.41905	2.08095	2.39048	10.1429	5.4	3.81429	4.77619	7.88571	2.74762	1.6619	4.68095	2.87143	1.76667	7.15714	4.59048	5.74762	2.67143	2.63333	2.37143	2.39524	10.5238	3.814 (2.748, 4.810)
Prognosis
With clinical symptoms	N	N	N	N	N	N	N	N	N	N	N	N	N	Y	N	Y	Y	Y	Y	Y	Y	N	Y	Y	Y	Y	Y	Y	Y	Y	Y	Y	Y	Y	Y	20/35
seizure	N	N	N	N	N	N	N	N	N	N	N	N	N	Y	N	Y	Y	Y	Y	Y	N	N	Y	Y	Y	Y	Y	Y	N	Y	N	Y	Y	Y	N	16/35
Active leisions	N	N	N	N	N	N	N	N	N	N	N	N	N	N	N	N	N	N	N	N	N	N	N	N	N	N	N	N	N	Y	Y	Y	Y	Y	Y	6/35
Raw OD value	0.01	0.08	0.109	0.079	0.118	0.124	0.115	0.077	0.125	0.084	0.103	0.054	0.111	0.027	0.129	0.145	0.171	0.12	0.099	0.071	0.128	0.103	0.299	0.213	0.004	0.266	0.029	0.077	0.23	1.003	0.488	0.539	0.482	0.512	0.815	0.118 (0.079, 0.230)
Index value (OD/COV)	0.047619	0.380952	0.519048	0.37619	0.561905	0.590476	0.547619	0.366667	0.595238	0.4	0.490476	0.257143	0.528571	0.128571	0.614286	0.690476	0.814286	0.571429	0.471429	0.338095	0.609524	0.490476	1.42381	1.01429	0.0190476	1.26667	0.138095	0.366667	1.09524	4.77619	2.32381	2.56667	2.29524	2.4381	3.88095	0.562 (0.376, 1.095)
m: male patient; f: female patient. N: no; Y: yes; +: positive; -: negative; NT: not tested; CSF, cerebrospinal fluid; OD, optical density; COV, cut-of value (0.21); Epidemiological history indicates that patients were infected with Spirometra by drinking uncooked water, or had a history of swallowing raw frogs that probably have been infected with sparganum.
[truncated: 4 more columns]
