# Supplementary material for: The serum IgG antibody level as a biomarker for clinical outcome in patients with cerebral sparganosis after treatment
Source: Front Immunol. 2023 Mar 27;14:1158635. doi: 10.3389/fimmu.2023.1158635 (PMC10083495; doi:10.3389/fimmu.2023.1158635)
Supplement: Supplementary Table 2 — m, male patient; f, female patient. N, no; Y, yes; +, positive; -, negative; NT, not tested; P, Praziquantel; S, Surgery; CSF, cerebrospinal fluid; OD, optical density; COV, cut-of value (0.21); Epidemiological history indicates that patients were infected with Spirometra by drinking uncooked water, or had a history of swallowing raw frogs that probably have been infected with sparganum. [file Table_2.xls]

## Sheet: Sheet1
Table S2: Baseline characteristics of patients with different outcomes before treatment.
patient (good) n=71	1	2	3	4	5	6	7	8	9	10	11	12	13	14	15	16	17	18	19	20	21	22	23	24	25	26	27	28	29	30	31	32	33	34	35	36	37	38	39	40	41	42	53	54	55	56	57	58	59
sex	f	m	m	m	m	f	m	m	m	m	f	f	m	f	m	m	f	f	m	m	f	m	m	f	m	f	f	m	f	f	f	f	f	m	m	f	m	m	m	m	m	f	m	m	m	m	m	m	m
age (year)	30	53	63	8	12	37	29	52	24	37	56	16	17	52	40	63	33	16	12	16	16	17	11	7	20	46	15	57	40	17	48	45	37	19	16	18	37	44	17	22	14	36	20	37	37	19	10	40	16
Disease duration (months)	0.67	24	0.5	0.33	0.17	6	0.5	12	6	0.67	12	12	12	0.1	3	24	3	2	8	24	12	36	24	36	12	4	6	2	3	60	12	2	3	3	0.67	5	84	12	0.25	84	1	13	2	1	23	72	36	0.25	24
epidemiological history	Y	Y	N	N	Y	N	N	Y	N	N	N	N	Y	N	Y	Y	Y	Y	N	Y	N	N	Y	N	Y	N	N	N	N	N	N	N	N	Y	N	Y	N	N	N	Y	N	Y	N	N	N	N	N	Y	Y
seizure	N	Y	N	N	N	N	Y	Y	N	N	N	N	Y	Y	Y	N	Y	N	Y	Y	N	Y	Y	Y	Y	N	Y	Y	Y	Y	Y	N	Y	Y	N	N	Y	N	Y	Y	Y	Y	Y	Y	Y	Y	Y	Y	N
hemiparesis	N	Y	Y	Y	N	N	N	N	N	Y	N	Y	N	N	N	Y	N	N	Y	N	Y	N	N	N	Y	Y	N	Y	N	N	N	Y	N	N	Y	N	N	Y	N	Y	N	Y	Y	N	N	N	N	N	Y
headache	Y	Y	Y	N	Y	Y	N	Y	N	N	Y	N	N	N	N	Y	N	N	Y	N	N	N	N	N	Y	N	N	N	Y	N	N	Y	N	Y	N	N	N	N	Y	Y	N	N	N	N	N	Y	N	N	N
Vertigo	N	N	N	N	Y	N	N	N	Y	Y	Y	Y	N	N	N	N	N	N	N	N	Y	N	N	N	N	N	N	N	N	N	N	N	Y	N	N	N	N	N	N	N	N	N	N	N	N	N	N	N	N
Vomit	N	N	N	N	Y	N	N	N	N	N	Y	N	N	N	N	N	N	N	N	N	N	N	N	N	N	N	N	N	N	N	N	N	N	N	N	N	N	N	N	N	N	N	N	N	N	N	N	N	N
leision location	temporal	basal ganglia	parietal	parietal	frontal-parietal	temporal	parietal	parietal	Cerebellar hemisphere	parietal-occipital	Cerebellar hemisphere	temporal	temporal	frontal	frontal-parietal	parietal	temporal-parietal	brainstem	basal ganglia	frontal-parietal	basal ganglia	frontal	parietal	occipital	parietal	thalamus	parietal	parietal	frontal	frontal-parietal	parietal	thalamus	temporal	frontal-parietal	temporal-parietal	temporal	temporal-parietal	basal ganglia	frontal-parietal	frontal-parietal	frontal	parietal	parietal	frontal	frontal	temporal	temporal	parietal	frontal
CSF immunopositivity	+	+	+	+	+	NT	+	+	+	+	NT	+	+	+	+	+	+	+	+	+	+	+	+	+	+	+	+	+	+	+	+	+	-	+	+	+	+	+	+	+	+	+	NT	+	+	+	+	+	+
Raw OD value	1.139	2.119	1.151	1.02	0.674	2.427	1.959	1.178	0.759	0.893	0.698	1.261	0.759	0.399	0.62	0.971	1.02	0.694	2.432	1.401	0.416	2.003	0.672	0.8	0.917	1.508	0.792	0.344	1.83	0.892	0.703	1.355	2.11	1.413	0.843	0.915	0.827	1.899	0.861	0.603	0.856	0.792	0.434	0.697	0.471	0.403	1.007	0.952	0.989
Index value (OD/COV)	5.42381	10.0905	5.48095	4.85714	3.20952	11.5571	9.32857	5.60952	3.61429	4.25238	3.32381	6.00476	3.61429	1.9	2.95238	4.62381	4.85714	3.30476	11.581	6.67143	1.98095	9.5381	3.2	3.80952	4.36667	7.18095	3.77143	1.6381	8.71429	4.24762	3.34762	6.45238	10.0476	6.72857	4.01429	4.35714	3.9381	9.04286	4.1	2.87143	4.07619	3.77143	2.06667	3.31905	2.24286	1.91905	4.79524	4.53333	4.70952
patient(poor) n=16	43	44	45	46	47	48	49	50	51	52	82	83	84	85	86	87	results
sex	m	f	f	f	f	f	m	f	m	m	f	m	f	m	m	m	8/16
age (year)	64	41	17	18	30	39	16	21	18	17	18	7	19	15	10	28	23.625
Disease duration (months)	48	84	1	1	2	3	12	48	12	60	36	7	24	24	36	60	28.625
epidemiological history	N	N	N	N	N	N	N	N	N	N	Y	N	N	N	N	N	1/16
seizure	Y	Y	N	Y	Y	N	Y	Y	Y	Y	Y	Y	Y	Y	Y	Y	14/16
hemiparesis	N	Y	Y	N	N	N	N	N	Y	N	N	Y	N	N	N	N	4/16
headache	N	N	Y	N	N	Y	N	N	N	N	N	N	N	N	N	N	2/16
Vertigo	N	N	N	N	N	Y	N	N	N	N	N	N	N	N	N	N	1/16
Vomit	N	N	Y	N	N	N	N	N	N	N	N	N	N	N	N	N	1/16
leision location	basal ganglia	centrum semiovale	basal ganglia	frontal	temporal	frontal	frontal-parietal	parietal	frontal	occipital	frontal	parietal	frontal	parietal	frontal	parietal-occipital	16/16
CSF immunopositivity	+	+	+	+	NT	+	+	NT	NT	+	+	NT	+	NT	+	+	11/11
Raw OD value	0.96	0.698	0.997	1.552	0.658	2.003	0.534	0.767	0.457	0.894	1.207	0.561	0.553	0.498	0.503	2.21	0.733 (0.539, 1.155)
Index value (OD/COV)	4.57143	3.32381	4.74762	7.39048	3.13333	9.5381	2.54286	3.65238	2.17619	4.25714	5.74762	2.67143	2.63333	2.37143	2.39524	10.5238	4.488 (3.566, 6.498)
m: male patient; f: female patient. N: no; Y: yes; +: positive; -: negative; NT: not tested; P: Praziquantel; S: Surgery; CSF, cerebrospinal fluid; OD, optical density; COV, cut-of value (0.21); Epidemiological history indicates that patients were infected with Spirometra by drinking uncooked water, or had a history of swallowing raw frogs that probably have been infected with sparganum.
[truncated: 23 more columns]
