# Supplementary material for: The serum IgG antibody level as a biomarker for clinical outcome in patients with cerebral sparganosis after treatment
Source: Front Immunol. 2023 Mar 27;14:1158635. doi: 10.3389/fimmu.2023.1158635 (PMC10083495; doi:10.3389/fimmu.2023.1158635)
Supplement: Supplementary Table 3 — N, no; Y, yes; -, negative; P, Praziquantel; S, Surgery; CSF, cerebrospinal fluid; OD, optical density; COV, cut-of value (0.21). [file Table_3.xlsx]

## Sheet: Sheet1
Table S3: Comparison of patients with different prognoses after treatment.
patient (good) n=71	1	2	3	4	5	6	7	8	9	10	11	12	13	14	15	16	17	18	19	20	21	22	23	24	25	26	27	28	29	30	31	32	33	34	35	36	37	38	39	40	41	42	53	54	55	56	57	58	59
Treatment	P	P	P	P	P	P	P	P	P	P	P	P	P	P	P	P	P	P	P	P	P	P	P	P	P	P	P	P	P	P	P	P	P	P	P	P	P	P	P	P	P	P	S	S	S	S	S	S	S
With clinical symptoms	N	N	N	N	N	N	N	N	N	N	N	N	N	N	N	N	N	Y	Y	Y	Y	Y	Y	Y	N	Y	N	N	N	Y	Y	Y	N	N	N	N	Y	Y	N	Y	N	Y	N	N	N	N	N	N	N
seizure	N	N	N	N	N	N	N	N	N	N	N	N	N	N	N	N	N	N	N	Y	N	Y	Y	Y	N	N	N	N	N	Y	Y	N	N	N	N	N	Y	N	N	N	N	N	N	N	N	N	N	N	N
Active leisions	N	N	N	N	N	N	N	N	N	N	N	N	N	N	N	N	N	N	N	N	N	N	N	N	Y	N	N	N	Y	N	N	N	N	Y	Y	Y	Y	Y	N	N	N	Y	N	N	N	N	N	N	N
Raw OD value	0.016	0.101	0.012	0.19	0.053	0.017	0.183	0.014	0.121	0.131	0.099	0.125	0.064	0.021	0.133	0.107	0.189	0.289	0.199	0.221	0.208	0.294	0.212	0.016	0.235	0.184	0.02	0.269	0.364	0.077	0.153	0.092	0.301	0.32	0.001	0.289	0.276	0.124	0.277	0.103	0.244	0.304	0.01	0.08	0.109	0.079	0.118	0.124	0.115
Index value (OD/COV)	0.0761905	0.480952	0.0571429	0.904762	0.252381	0.0809524	0.871429	0.0666667	0.57619	0.62381	0.471429	0.595238	0.304762	0.1	0.633333	0.509524	0.9	1.37619	0.947619	1.05238	0.990476	1.4	1.00952	0.0761905	1.11905	0.87619	0.0952381	1.28095	1.73333	0.366667	0.728571	0.438095	1.43333	1.52381	0.0047619	1.37619	1.31429	0.590476	1.31905	0.490476	1.1619	1.44762	0.047619	0.380952	0.519048	0.37619	0.561905	0.590476	0.547619
Recurrence	N	N	N	N	N	N	N	N	N	N	N	N	N	N	N	N	N	N	N	N	N	N	N	N	N	N	N	N	Y	N	N	N	N	Y	N	N	N	N	N	N	N	N	N	N	N	N	N	N	N
patient(poor) n=16	43	44	45	46	47	48	49	50	51	52	82	83	84	85	86	87	results
Treatment	P	P	P	P	P	P	P	P	P	P	S	S	S	S	S	S	S: 6/16; P:10/16
With clinical symptoms	Y	Y	Y	Y	Y	N	Y	Y	Y	Y	Y	Y	Y	Y	Y	Y	15/16
seizure	Y	Y	N	Y	Y	N	Y	Y	N	Y	Y	Y	N	Y	Y	N	11/16
Active leisions	Y	Y	Y	Y	Y	Y	Y	Y	Y	Y	Y	Y	Y	Y	Y	Y	16/16
Raw OD value	0.847	0.699	0.879	1.05	0.581	1.005	0.513	0.671	0.511	0.732	1.003	0.488	0.539	0.482	0.512	0.815	0.685 (0.512, 0.871)
Index value (OD/COV)	4.03333	3.32857	4.18571	5	2.76667	4.78571	2.44286	3.19524	2.43333	3.48571	4.77619	2.32381	2.56667	2.29524	2.4381	3.88095	4.262 (3.439, 5.148)
Recurrence	Y	Y	Y	Y	Y	Y	Y	Y	Y	Y	Y	Y	Y	Y	Y	Y	16/16
N: no; Y: yes; -: negative; P: Praziquantel; S: Surgery; CSF, cerebrospinal fluid; OD, optical density; COV, cut-of value (0.21).
[truncated: 23 more columns]
